# Supplementary material for: Complete Genomic Sequence of Xanthomonas oryzae pv. oryzae Strain, LA20, for Studying Resurgence of Rice Bacterial Blight in the Yangtze River Region, China
Source: Int J Mol Sci. 2023 May 1;24(9):8132. doi: 10.3390/ijms24098132 (PMC10179132; doi:10.3390/ijms24098132)
Supplement: Supplementary file 1 [file ijms-24-08132-s001.zip › Table S2.xlsx]

## Sheet: Sheet1
Table S2 The pathotype classfication of Xoo strains on the differential hosts
Race	Differential Rice Variety
	IRBB2	IRBB3	IRBB5	IRBB13	IRBB14	IR24
	(Xa2)	(Xa3)	(xa5)	(xa13)	(Xa14)	(Xa18*)
R1	R	R	R	R	R	R
R2	R	R	R	R	R	S
R3	S	R	R	R	R	S
R4	S	R	R	R	S	S
R5	S	S	R	R	S	S
R6	R	R	R	S	R	R
R7	R	S	R	S	R	S
R8	S	S	R	S	S	S
R9	S	S	S	S	S	S
R10	R	R	R	R	S	S
R: Resistant; S: Susceptible. *Recurrent parent Xa18.
