# Supplementary material for: Complete Genomic Sequence of Xanthomonas oryzae pv. oryzae Strain, LA20, for Studying Resurgence of Rice Bacterial Blight in the Yangtze River Region, China
Source: Int J Mol Sci. 2023 May 1;24(9):8132. doi: 10.3390/ijms24098132 (PMC10179132; doi:10.3390/ijms24098132)
Supplement: Supplementary file 1 [file ijms-24-08132-s001.zip › Table S1.xlsx]

## Sheet: Sheet1
Table S1 The genomic variations between Xoo strains LA20 and YC11
LA20 Position	Type	Length	Reference	YC11 Allele
757	SNV	1	T	C
1925	SNV	1	C	T
2296	SNV	1	G	A
3426	SNV	1	A	G
3448	SNV	1	G	T
3690	SNV	1	A	G
3815	SNV	1	C	T
5390	SNV	1	G	A
7142	SNV	1	A	C
7243	SNV	1	C	A
7652	SNV	1	T	C
7715	SNV	1	C	A
7759	SNV	1	G	A
8172	SNV	1	A	G
8588	SNV	1	A	G
8691	SNV	1	G	T
10503	SNV	1	A	C
10566	SNV	1	C	T
10785	SNV	1	T	G
10926	SNV	1	A	C
10965	SNV	1	A	C
11068	MNV	2	GA	CC
11331	SNV	1	G	A
11349	SNV	1	T	G
11352	SNV	1	C	G
11376	SNV	1	C	G
11482	MNV	2	CC	GA
11516	SNV	1	C	G
11532	SNV	1	C	G
11586	SNV	1	A	G
11614	SNV	1	G	A
12135	SNV	1	T	C
12300	SNV	1	T	G
12355	SNV	1	T	C
12462	SNV	1	C	A
12778	SNV	1	G	C
12850	SNV	1	G	A
13165	SNV	1	A	G
13234	SNV	1	C	T
13465	SNV	1	A	G
13496	SNV	1	T	C
13776	SNV	1	C	T
13805	SNV	1	T	C
13925	MNV	2	TG	CT
14001	SNV	1	T	C
14022	SNV	1	G	A
14100	SNV	1	C	T
14400	SNV	1	G	A
14605	SNV	1	A	G
15175	SNV	1	G	A
15582	SNV	1	G	A
16356	SNV	1	G	T
20060	SNV	1	G	A
21073	SNV	1	T	C
22435	SNV	1	G	T
22836	Deletion	2	GC	-
23037	SNV	1	G	T
23060	SNV	1	A	G
23076	SNV	1	G	A
24014	SNV	1	T	C
24060	SNV	1	C	G
24521	SNV	1	T	A
25019	SNV	1	C	T
25328	SNV	1	G	A
25786	SNV	1	A	G
25886	SNV	1	T	G
26207	SNV	1	G	T
26826	SNV	1	G	C
26830	SNV	1	C	T
26938	SNV	1	T	G
27806	SNV	1	T	C
28093	SNV	1	C	G
28168	SNV	1	T	C
28474	Insertion	9	-	CGAGGTGGA
28680	SNV	1	T	C
28704	SNV	1	C	T
28782	SNV	1	A	G
28815	SNV	1	G	C
29014	SNV	1	G	A
30416	SNV	1	G	C
30872	SNV	1	T	C
31206	SNV	1	A	T
32377	SNV	1	T	G
33904	SNV	1	A	G
34644	SNV	1	T	C
34981	SNV	1	G	T
35000	SNV	1	C	T
35329	SNV	1	C	A
37253	SNV	1	G	A
38514	SNV	1	A	C
38810	SNV	1	G	C
40709	SNV	1	G	C
40767	SNV	1	C	T
40842	Insertion	6	-	CATGGA
40937	Insertion	1	-	A
43081	SNV	1	G	A
43437	SNV	1	G	A
43646	SNV	1	G	T
43791	SNV	1	T	C
43804	SNV	1	A	G
43808	SNV	1	G	A
43827	SNV	1	A	G
44133	SNV	1	C	A
44851	SNV	1	G	T
45365	SNV	1	A	G
47444	Deletion	5	CCAGG	-
49020	SNV	1	A	C
49080	SNV	1	G	A
50775	SNV	1	G	A
50958	SNV	1	G	A
50998	SNV	1	C	T
51075	SNV	1	G	C
51676	SNV	1	C	T
51844	SNV	1	T	C
53697	SNV	1	C	T
54451	SNV	1	A	C
57865	SNV	1	A	G
58224	SNV	1	T	G
58276	SNV	1	G	A
59902	SNV	1	G	A
60316	SNV	1	A	G
60724	SNV	1	G	A
61411	SNV	1	A	G
61539	Insertion	6	-	TCGCCC
62576	SNV	1	G	A
62963	SNV	1	C	T
63487	SNV	1	A	G
66450	SNV	1	C	T
69189	SNV	1	T	G
70063	SNV	1	A	G
70393	SNV	1	T	C
73025	SNV	1	A	G
73118	SNV	1	G	C
73689	SNV	1	G	A
73700	SNV	1	A	G
74032	SNV	1	A	C
74747	SNV	1	G	A
74757	SNV	1	G	C
74924	SNV	1	G	A
75412	SNV	1	T	A
75548	SNV	1	C	T
75817	SNV	1	G	A
76001	SNV	1	C	G
76078	SNV	1	C	A
78074	SNV	1	G	A
80090	SNV	1	C	T
81095	SNV	1	C	A
81285	SNV	1	A	G
82494	SNV	1	G	A
83222	SNV	1	T	C
83246	SNV	1	T	G
84345	SNV	1	T	C
84397	SNV	1	G	A
84430	Deletion	1	C	-
84509	SNV	1	G	C
84511	SNV	1	G	C
84632	SNV	1	G	A
84795	SNV	1	C	T
85337	SNV	1	C	T
85450	SNV	1	G	A
85477	SNV	1	A	C
86070	SNV	1	A	G
86458	SNV	1	C	T
86479	SNV	1	C	T
87017	SNV	1	C	T
87405	SNV	1	G	A
87424	SNV	1	A	G
87899	SNV	1	A	C
88106	SNV	1	T	G
88110	SNV	1	A	G
88127	SNV	1	G	A
88145	SNV	1	G	A
88258	SNV	1	G	A
88277	SNV	1	G	C
88304	SNV	1	G	A
88441	SNV	1	G	C
88473	SNV	1	T	C
88595	SNV	1	A	G
89157	SNV	1	G	A
89247	SNV	1	T	G
89402	SNV	1	C	T
89540	SNV	1	T	C
89631	SNV	1	A	G
89703	SNV	1	A	G
89856	SNV	1	G	C
90292	SNV	1	T	C
92128	SNV	1	A	G
92269	SNV	1	G	C
92397	SNV	1	T	C
93797	SNV	1	T	C
93865	SNV	1	C	T
94272	SNV	1	G	T
94396	SNV	1	G	A
95161	SNV	1	A	G
95201	SNV	1	A	G
96239	SNV	1	A	G
96454	SNV	1	A	G
96760	SNV	1	A	C
97278	SNV	1	T	C
98249	SNV	1	G	T
98510	SNV	1	G	A
99318	SNV	1	C	T
99544	SNV	1	C	G
99625	SNV	1	C	A
100103	SNV	1	G	C
100248	SNV	1	C	G
100500	SNV	1	A	G
101684	SNV	1	A	G
102160	SNV	1	A	G
102487	SNV	1	G	A
102532	SNV	1	G	A
102629	SNV	1	C	A
102784	SNV	1	A	G
102951	SNV	1	C	T
103149	SNV	1	A	G
103506	SNV	1	G	A
103903	SNV	1	A	G
104263	SNV	1	A	G
104396	SNV	1	T	G
104585	SNV	1	G	A
104873	Insertion	1	-	A
105359	SNV	1	C	T
105516	SNV	1	A	G
105735	SNV	1	A	G
106019	MNV	2	CC	TT
107208	SNV	1	T	G
107781	SNV	1	C	T
107792	Insertion	1	-	T
108113	SNV	1	C	T
110894	SNV	1	G	A
111087	SNV	1	C	T
111570	SNV	1	C	T
111729	SNV	1	C	T
114395	SNV	1	T	C
116050	SNV	1	G	A
116141	SNV	1	G	T
117264	SNV	1	G	A
117489	SNV	1	G	C
118183	SNV	1	G	C
118980	SNV	1	G	T
119482	SNV	1	C	T
120048	SNV	1	T	G
120480	SNV	1	A	C
121872	SNV	1	T	G
122061	SNV	1	T	C
124971	SNV	1	C	T
125071	SNV	1	A	G
125128	Insertion	5	-	TGCGC
126533	SNV	1	C	G
126537	SNV	1	G	A
126592	Insertion	1	-	T
126796	SNV	1	G	T
127873	SNV	1	G	T
127934	SNV	1	G	T
128330	SNV	1	A	C
128352	SNV	1	C	A
128904	SNV	1	A	G
130153	SNV	1	A	C
130609	SNV	1	C	G
130959	SNV	1	A	C
131460	SNV	1	T	C
132369	SNV	1	T	G
132476	SNV	1	T	G
136958	Insertion	6	-	CGGCAC
139958	SNV	1	C	G
141197	SNV	1	G	T
142486	SNV	1	C	G
142621	SNV	1	G	T
142629	SNV	1	T	G
142737	SNV	1	C	A
143299	SNV	1	G	A
143549	SNV	1	C	G
148579	SNV	1	G	A
148705	SNV	1	C	T
148709	SNV	1	C	A
148732	SNV	1	T	G
148759	SNV	1	T	C
148761	SNV	1	C	T
150071	SNV	1	C	A
150354	SNV	1	T	G
156304	SNV	1	T	C
156462	SNV	1	C	T
157914	SNV	1	G	C
158543	SNV	1	A	G
159350	SNV	1	C	G
160078	SNV	1	A	G
160086	SNV	1	C	A
160126	SNV	1	C	A
160395	SNV	1	T	C
161936	SNV	1	A	G
161940	SNV	1	G	A
162323	SNV	1	C	T
162769	SNV	1	C	G
163750	SNV	1	C	T
163894	SNV	1	A	G
168954	SNV	1	C	A
168960	SNV	1	C	T
169099	SNV	1	C	T
170180	SNV	1	A	G
171741	SNV	1	G	A
171949	SNV	1	T	G
171970	SNV	1	C	A
172024	SNV	1	G	A
172027	SNV	1	C	T
172096	MNV	2	AT	GC
172522	SNV	1	C	T
172563	SNV	1	C	T
172567	SNV	1	A	G
172600	SNV	1	T	C
172843	SNV	1	C	T
173745	Insertion	1	-	C
173756	MNV	2	AC	CT
173759	SNV	1	A	C
173761	SNV	1	A	G
173793	SNV	1	C	G
173803	MNV	2	GG	AA
175127	SNV	1	A	C
178069	SNV	1	C	A
179073	SNV	1	G	A
179858	SNV	1	C	T
180069	SNV	1	C	A
181642	SNV	1	C	T
181645	SNV	1	A	T
181952	SNV	1	G	A
182684	SNV	1	G	A
183989	SNV	1	G	A
184798	SNV	1	T	G
186690	SNV	1	T	G
186946	SNV	1	C	T
187359	SNV	1	C	G
187449	SNV	1	C	T
187805	SNV	1	C	T
187966	SNV	1	A	G
188411	SNV	1	G	A
188445	SNV	1	G	A
188518	SNV	1	T	C
188527	Insertion	1	-	A
188557	SNV	1	G	C
188632	SNV	1	C	T
188649	Insertion	1	-	T
188695	SNV	1	C	T
189101	MNV	2	GC	TG
190110	SNV	1	T	C
190696	SNV	1	C	T
191804	SNV	1	T	C
191826	SNV	1	G	A
191951	SNV	1	C	A
199992	SNV	1	A	C
200228	SNV	1	T	C
201683	SNV	1	G	A
201715	SNV	1	G	A
201883	SNV	1	G	A
203753	SNV	1	C	A
204100	SNV	1	A	C
206903	SNV	1	C	T
207153	SNV	1	G	C
207173	SNV	1	C	A
207178	MNV	2	AT	CC
207182	SNV	1	G	A
207242	SNV	1	G	T
207356	SNV	1	A	C
207407	SNV	1	T	G
207413	SNV	1	G	A
207549	SNV	1	C	A
207955	SNV	1	G	T
208062	SNV	1	A	G
208087	SNV	1	T	C
208092	SNV	1	T	C
208167	SNV	1	C	T
208282	SNV	1	A	C
208325	SNV	1	C	T
208376	SNV	1	C	A
208446	SNV	1	G	C
208566	SNV	1	C	G
209227	SNV	1	C	T
209245	SNV	1	A	G
209271	SNV	1	A	T
209282	SNV	1	C	T
210098	SNV	1	C	T
210116	MNV	2	AC	GT
210860	SNV	1	C	G
211916	SNV	1	T	G
211919	SNV	1	C	T
212704	SNV	1	G	T
212832	SNV	1	T	C
212850	MNV	2	CA	TG
212875	SNV	1	C	G
212938	SNV	1	C	A
212940	SNV	1	T	C
212952	SNV	1	G	C
213063	SNV	1	C	T
213072	SNV	1	C	G
213078	SNV	1	G	A
213190	SNV	1	A	C
213195	SNV	1	C	T
213549	SNV	1	A	G
213604	SNV	1	G	A
213672	MNV	2	TC	CA
213711	SNV	1	T	C
213864	SNV	1	G	A
213870	SNV	1	C	A
213879	SNV	1	C	T
213882	SNV	1	C	A
213885	SNV	1	T	A
213888	SNV	1	C	G
213978	SNV	1	T	C
214012	MNV	2	GC	AA
214025	SNV	1	G	C
214086	SNV	1	G	A
214097	SNV	1	A	G
214145	SNV	1	T	C
214151	SNV	1	A	G
214223	SNV	1	G	A
214229	SNV	1	C	A
214277	SNV	1	C	T
214296	SNV	1	A	G
214659	SNV	1	A	C
214704	SNV	1	C	G
214745	SNV	1	T	C
214814	SNV	1	A	G
214840	SNV	1	C	T
214842	SNV	1	G	A
214868	SNV	1	A	G
214880	SNV	1	C	G
214904	SNV	1	C	T
214910	SNV	1	G	A
214964	SNV	1	C	T
215045	SNV	1	T	C
215045	Deletion	1	T	-
215048	SNV	1	C	A
215051	SNV	1	T	C
215054	MNV	2	TC	GA
215060	SNV	1	C	T
215064	MNV	2	GA	AG
215068	MNV	5	GTGAA	CCAGT
215078	SNV	1	A	G
215087	SNV	1	C	T
215090	SNV	1	C	T
215093	SNV	1	T	C
215096	SNV	1	T	A
215105	SNV	1	G	C
215108	Deletion	1	G	-
215112	Insertion	1	-	G
215114	SNV	1	A	G
215123	SNV	1	C	T
215129	SNV	1	T	G
215132	SNV	1	A	G
215135	SNV	1	A	G
215138	SNV	1	C	G
215142	SNV	1	G	A
216047	SNV	1	G	C
216080	SNV	1	C	A
216086	SNV	1	C	G
216089	SNV	1	T	C
216092	SNV	1	C	G
216098	SNV	1	A	G
216119	SNV	1	C	T
216165	SNV	1	A	C
216176	SNV	1	C	T
216349	SNV	1	T	C
216355	SNV	1	A	G
217733	SNV	1	C	T
218285	SNV	1	C	G
218328	SNV	1	C	T
218333	SNV	1	C	G
218337	SNV	1	A	G
218384	SNV	1	C	T
218423	SNV	1	T	C
218465	SNV	1	C	G
218487	SNV	1	A	G
218490	SNV	1	A	G
218495	SNV	1	G	A
218501	SNV	1	C	T
218510	SNV	1	G	A
218522	SNV	1	T	C
218547	SNV	1	T	C
218693	SNV	1	T	G
218830	SNV	1	C	T
218833	SNV	1	A	C
218842	SNV	1	A	C
218845	SNV	1	C	T
218858	SNV	1	C	A
218863	SNV	1	T	A
218866	MNV	2	GC	AA
218875	SNV	1	C	A
219031	SNV	1	T	C
219040	SNV	1	T	C
219052	SNV	1	T	G
219057	SNV	1	T	A
219070	SNV	1	G	A
219077	SNV	1	G	A
219085	SNV	1	G	A
219087	Deletion	6	CCGCGA	-
219499	SNV	1	A	C
219502	SNV	1	G	C
219718	SNV	1	G	C
219724	SNV	1	A	G
219853	SNV	1	T	G
219904	SNV	1	A	G
219907	SNV	1	G	A
219921	SNV	1	A	G
220699	SNV	1	A	G
220724	SNV	1	C	G
221611	SNV	1	T	C
222842	SNV	1	T	C
223703	SNV	1	C	T
227108	SNV	1	A	C
228682	SNV	1	C	T
230156	SNV	1	G	T
230689	SNV	1	T	C
230744	SNV	1	G	C
235310	SNV	1	C	G
236020	SNV	1	C	T
238326	SNV	1	C	T
238707	SNV	1	T	C
238790	SNV	1	C	T
239105	SNV	1	G	A
239289	SNV	1	T	C
239425	SNV	1	G	T
239749	SNV	1	C	A
240510	Deletion	7	GTGCGTC	-
242162	SNV	1	C	T
243279	SNV	1	C	T
243653	SNV	1	T	G
247500	MNV	2	GG	TC
250341	SNV	1	C	A
250842	SNV	1	T	A
258548	MNV	2	TA	CC
258582	SNV	1	G	T
259270	SNV	1	A	G
259625	SNV	1	C	G
259637	SNV	1	C	T
259668	SNV	1	T	G
260034	SNV	1	A	G
260371	Insertion	2	-	GG
260384	SNV	1	A	G
260798	SNV	1	T	G
261292	SNV	1	G	T
261333	SNV	1	G	C
264722	SNV	1	T	G
264931	SNV	1	C	T
266451	SNV	1	T	C
266458	SNV	1	G	A
266463	SNV	1	G	A
266595	SNV	1	A	C
266624	SNV	1	C	A
267509	SNV	1	G	C
267651	SNV	1	T	C
267653	SNV	1	T	C
267656	SNV	1	C	T
267677	MNV	2	TT	CC
267703	SNV	1	G	A
267728	SNV	1	G	A
268818	SNV	1	G	T
269550	SNV	1	C	T
273377	SNV	1	G	A
274809	SNV	1	G	T
276916	SNV	1	T	C
276938	SNV	1	T	C
277169	SNV	1	G	A
277500	Insertion	2	-	TG
277509	SNV	1	A	G
278601	SNV	1	G	T
279995	SNV	1	C	T
282335	Insertion	8	-	CCGGGCGA
283992	SNV	1	A	G
286094	SNV	1	G	A
286733	SNV	1	G	C
287027	SNV	1	C	T
287277	SNV	1	C	T
288271	SNV	1	G	T
288284	SNV	1	A	G
288364	SNV	1	T	G
288384	Deletion	1	T	-
293800	SNV	1	A	G
294170	SNV	1	C	T
294363	Insertion	1	-	C
296697	SNV	1	G	A
297264	SNV	1	C	G
297902	SNV	1	G	A
297978	SNV	1	G	T
297993	SNV	1	C	G
298480	SNV	1	C	T
298983	SNV	1	T	C
299581	SNV	1	T	G
300258	SNV	1	T	G
303371	SNV	1	C	T
305140	SNV	1	G	A
305420	SNV	1	C	T
305972	SNV	1	T	C
306607	SNV	1	G	A
306744	SNV	1	T	C
307176	SNV	1	C	A
307334	SNV	1	T	G
307640	SNV	1	T	C
307730	SNV	1	A	C
307796	SNV	1	C	A
307800	SNV	1	G	A
307822	Insertion	1	-	G
307829	MNV	2	CG	GA
307835	SNV	1	G	A
307864	SNV	1	T	G
307989	SNV	1	C	A
308796	SNV	1	A	G
312718	SNV	1	T	C
313261	SNV	1	T	C
313435	SNV	1	G	A
314882	SNV	1	G	A
315705	SNV	1	C	A
319099	SNV	1	C	G
319146	Deletion	8	ATGCATGC	-
321783	SNV	1	G	A
323344	SNV	1	T	C
323417	SNV	1	C	G
323480	SNV	1	C	G
323876	SNV	1	C	T
324287	SNV	1	A	G
325159	SNV	1	C	T
325235	SNV	1	T	G
325905	SNV	1	A	C
326155	SNV	1	T	C
331912	SNV	1	T	C
332947	SNV	1	C	T
336124	SNV	1	G	A
336426	SNV	1	G	T
337806	SNV	1	G	C
338485	SNV	1	C	T
338980	SNV	1	T	G
339343	SNV	1	A	C
339395	SNV	1	C	T
339467	SNV	1	C	T
339640	SNV	1	G	T
339655	SNV	1	C	T
340120	SNV	1	G	A
341176	SNV	1	G	T
341807	SNV	1	C	G
341830	SNV	1	C	T
341897	SNV	1	G	T
342067	SNV	1	A	G
342215	SNV	1	C	T
342568	SNV	1	A	G
342913	SNV	1	G	A
343076	SNV	1	A	G
343311	SNV	1	C	G
343357	SNV	1	G	A
343420	SNV	1	A	G
343579	SNV	1	C	T
343684	SNV	1	C	T
343747	SNV	1	G	C
343754	SNV	1	G	C
343759	SNV	1	T	C
343824	SNV	1	C	T
344059	SNV	1	A	T
344141	SNV	1	C	T
344172	SNV	1	G	C
344209	SNV	1	T	C
344347	SNV	1	C	G
344509	SNV	1	C	T
344665	SNV	1	T	C
344903	SNV	1	T	G
345012	SNV	1	A	G
345125	SNV	1	C	A
345226	MNV	2	AA	GG
345480	SNV	1	T	A
345518	SNV	1	C	T
345592	SNV	1	G	A
347339	SNV	1	G	C
347767	SNV	1	A	C
347785	SNV	1	C	T
348028	SNV	1	G	A
350420	SNV	1	C	G
350827	Insertion	6	-	GGCGCT
350999	SNV	1	G	A
351286	SNV	1	T	G
351608	SNV	1	G	A
351625	SNV	1	G	A
351648	SNV	1	T	G
352102	SNV	1	A	G
352342	SNV	1	C	T
352389	SNV	1	C	T
352642	SNV	1	C	A
352825	SNV	1	A	C
352918	SNV	1	A	C
352920	SNV	1	G	C
352922	SNV	1	T	C
353026	SNV	1	C	T
353557	SNV	1	C	A
353559	SNV	1	A	G
353659	SNV	1	C	T
354628	SNV	1	A	C
354652	SNV	1	T	G
354668	SNV	1	A	G
355403	SNV	1	T	C
355415	SNV	1	C	A
355424	SNV	1	T	C
355426	SNV	1	T	C
355485	SNV	1	A	G
356340	SNV	1	G	C
356460	SNV	1	G	A
356485	SNV	1	T	G
358202	SNV	1	T	C
358209	SNV	1	G	A
358356	SNV	1	C	G
359011	SNV	1	G	T
361579	SNV	1	C	T
362143	SNV	1	G	A
362161	SNV	1	T	C
362205	SNV	1	G	T
362208	SNV	1	A	C
362214	SNV	1	C	T
362233	SNV	1	C	G
362253	SNV	1	C	T
362639	SNV	1	A	C
362796	SNV	1	G	A
363152	SNV	1	T	C
363203	SNV	1	C	T
363338	SNV	1	G	T
363376	SNV	1	G	A
363418	MNV	2	TG	CA
364931	SNV	1	T	C
365626	SNV	1	T	G
366759	SNV	1	A	C
369264	SNV	1	C	T
370265	SNV	1	T	C
370896	SNV	1	G	C
371594	SNV	1	G	A
371607	SNV	1	C	A
371609	SNV	1	G	T
371677	SNV	1	G	C
371808	SNV	1	A	G
371856	SNV	1	T	C
372199	SNV	1	T	C
372473	SNV	1	A	G
372908	SNV	1	C	G
372945	SNV	1	A	G
373804	SNV	1	G	C
373822	SNV	1	T	C
374156	SNV	1	C	A
374196	SNV	1	C	A
374313	SNV	1	C	T
374372	SNV	1	T	C
374375	SNV	1	G	C
374667	SNV	1	G	T
374768	SNV	1	T	C
375001	SNV	1	C	T
375015	SNV	1	C	A
375256	SNV	1	A	G
375307	SNV	1	G	A
375340	SNV	1	T	G
375645	SNV	1	A	G
375929	SNV	1	T	C
376116	SNV	1	C	T
376871	SNV	1	C	T
377587	SNV	1	A	C
383580	SNV	1	G	T
384067	SNV	1	T	C
386594	SNV	1	G	A
387411	SNV	1	T	C
387719	SNV	1	C	T
388156	SNV	1	C	G
388174	SNV	1	T	A
388380	SNV	1	C	T
388460	SNV	1	T	C
388499	SNV	1	G	T
388518	SNV	1	G	T
388526	SNV	1	C	T
388537	SNV	1	G	T
388559	SNV	1	G	C
388911	SNV	1	A	C
388986	SNV	1	C	T
389376	SNV	1	A	C
389412	SNV	1	C	T
389543	SNV	1	A	G
389556	SNV	1	C	T
389566	SNV	1	T	C
389593	SNV	1	C	A
389643	SNV	1	G	C
389762	SNV	1	A	C
389878	SNV	1	C	T
389957	SNV	1	C	A
390015	SNV	1	C	T
390096	SNV	1	G	C
390163	SNV	1	C	T
390195	SNV	1	C	G
390255	SNV	1	G	C
390259	SNV	1	T	G
390330	SNV	1	G	C
390399	SNV	1	G	C
390485	SNV	1	C	T
390542	SNV	1	G	A
390546	Insertion	2	-	AA
390652	SNV	1	C	T
390674	SNV	1	G	C
390801	SNV	1	G	C
391514	SNV	1	A	G
391734	SNV	1	T	C
392224	SNV	1	T	G
394193	SNV	1	A	C
394285	Deletion	3	CGA	-
395712	SNV	1	G	A
396064	SNV	1	C	T
398140	SNV	1	C	T
398302	SNV	1	T	C
398370	SNV	1	G	A
398590	SNV	1	G	C
398690	SNV	1	C	A
399043	SNV	1	A	G
399056	SNV	1	G	C
399311	SNV	1	T	C
400110	SNV	1	C	A
400216	SNV	1	G	C
401771	SNV	1	T	C
402697	SNV	1	T	C
403180	SNV	1	C	G
404221	SNV	1	G	T
404655	SNV	1	G	A
404883	SNV	1	A	G
405533	SNV	1	C	G
405656	SNV	1	T	C
405988	SNV	1	T	C
409161	SNV	1	A	T
409444	SNV	1	T	C
409629	SNV	1	G	T
410279	SNV	1	C	G
410367	SNV	1	C	G
411463	SNV	1	A	G
411993	SNV	1	G	T
412134	SNV	1	T	G
412368	SNV	1	G	A
412536	SNV	1	C	G
412540	SNV	1	C	T
412563	SNV	1	C	T
412590	SNV	1	T	C
412671	SNV	1	G	A
412740	SNV	1	C	T
414567	SNV	1	G	A
416359	SNV	1	A	G
417352	SNV	1	T	C
417408	SNV	1	T	G
417646	SNV	1	G	C
417976	SNV	1	C	G
418198	SNV	1	C	A
418802	SNV	1	G	C
418830	SNV	1	T	C
418858	SNV	1	T	C
420791	SNV	1	A	C
420856	Insertion	9	-	ACCAGCCAT
422301	SNV	1	C	T
423174	SNV	1	G	C
423543	SNV	1	G	C
424558	SNV	1	G	A
424737	SNV	1	C	G
429386	SNV	1	T	G
429945	SNV	1	G	T
431689	SNV	1	C	T
431727	SNV	1	C	G
432395	SNV	1	T	C
432729	SNV	1	T	C
433218	SNV	1	C	A
434027	SNV	1	G	C
434519	SNV	1	T	G
434613	SNV	1	C	G
435630	SNV	1	G	A
435732	SNV	1	T	C
436108	SNV	1	A	G
436988	SNV	1	A	G
438200	Deletion	2	GC	-
438440	SNV	1	C	G
438503	SNV	1	A	G
438538	SNV	1	C	T
438643	SNV	1	G	A
438682	Deletion	2	GC	-
438685	Deletion	2	GG	-
438691	SNV	1	G	A
438816	SNV	1	C	A
438821	SNV	1	T	G
438855	SNV	1	G	C
438883	MNV	2	CA	AT
438911	SNV	1	G	A
438940	SNV	1	C	T
438974	SNV	1	C	T
438989	SNV	1	C	G
439067	SNV	1	G	A
439083	MNV	2	TG	CA
439086	SNV	1	T	C
439139	SNV	1	C	T
439214	SNV	1	G	C
439241	SNV	1	A	G
439885	SNV	1	C	A
440145	SNV	1	T	C
440437	SNV	1	A	G
440479	SNV	1	T	C
440512	SNV	1	A	G
440590	SNV	1	T	G
440762	SNV	1	A	G
441349	SNV	1	G	A
442388	SNV	1	T	C
442823	MNV	2	CA	TG
443072	SNV	1	A	G
444761	Insertion	6	-	GCCGTG
444792	Insertion	6	-	GATGGA
444920	SNV	1	C	T
445021	SNV	1	C	T
446187	SNV	1	A	C
447234	SNV	1	G	A
447298	SNV	1	C	T
447375	SNV	1	T	C
448879	SNV	1	C	T
448883	SNV	1	T	C
449042	SNV	1	G	C
449045	SNV	1	A	G
449341	SNV	1	C	T
449429	SNV	1	T	G
449653	SNV	1	A	G
449664	SNV	1	C	T
450491	SNV	1	G	C
452574	SNV	1	C	A
452590	SNV	1	T	G
453757	SNV	1	C	T
457080	SNV	1	T	G
457571	SNV	1	G	A
458360	SNV	1	G	A
459443	Insertion	9	-	GGTGGTGCT
459770	SNV	1	T	C
459826	SNV	1	C	A
459908	SNV	1	G	A
460046	SNV	1	C	G
460719	SNV	1	C	G
463181	SNV	1	T	A
463624	SNV	1	C	A
463700	SNV	1	G	A
467718	SNV	1	G	A
471309	SNV	1	G	T
471560	SNV	1	T	C
472308	SNV	1	C	T
472840	SNV	1	C	T
473089	SNV	1	T	C
473497	SNV	1	T	C
473680	SNV	1	C	T
473699	SNV	1	T	C
473776	SNV	1	G	A
473962	SNV	1	T	C
473976	SNV	1	C	G
473979	SNV	1	T	G
473991	SNV	1	G	A
474005	Insertion	1	-	G
474127	Deletion	1	T	-
474140	SNV	1	A	G
474142	SNV	1	C	T
474148	MNV	3	CCC	AGT
474153	SNV	1	A	G
474158	MNV	3	CAA	TGC
474165	SNV	1	A	G
474184	SNV	1	C	T
474187	MNV	2	GG	AC
474191	SNV	1	A	G
474196	SNV	1	A	G
474201	SNV	1	G	T
474204	SNV	1	T	C
474206	SNV	1	G	C
474211	SNV	1	A	G
474215	MNV	2	GT	CC
474219	Insertion	1	-	C
474226	SNV	1	T	C
474238	SNV	1	G	C
474243	SNV	1	T	C
474245	Deletion	1	A	-
474297	SNV	1	A	G
474301	Deletion	2	AG	-
474308	SNV	1	G	A
474340	SNV	1	C	T
474343	Replacement	2	CG	T
474347	Deletion	1	T	-
474351	Insertion	2	-	CT
474353	SNV	1	C	G
474355	SNV	1	T	C
474362	SNV	1	A	G
474364	MNV	2	CG	AC
474370	SNV	1	A	G
474382	SNV	1	C	T
474394	Deletion	2	CA	-
474416	SNV	1	A	C
474418	SNV	1	T	C
475050	SNV	1	G	A
475062	SNV	1	C	T
475110	SNV	1	G	C
475131	SNV	1	C	G
475176	SNV	1	G	A
475184	SNV	1	C	A
475365	SNV	1	T	C
475470	SNV	1	T	C
475596	SNV	1	T	C
475647	SNV	1	C	G
475662	SNV	1	C	G
475692	SNV	1	C	T
475719	SNV	1	C	T
475732	SNV	1	G	A
475747	SNV	1	T	C
475983	SNV	1	T	C
476151	SNV	1	T	C
476160	SNV	1	G	A
476265	SNV	1	A	G
476286	SNV	1	G	T
476478	SNV	1	C	T
476502	SNV	1	A	G
476595	SNV	1	T	C
476598	SNV	1	G	C
476601	SNV	1	G	C
476628	SNV	1	T	C
476853	SNV	1	G	C
476964	SNV	1	C	G
476998	SNV	1	T	C
477041	Deletion	1	G	-
477090	SNV	1	T	C
477100	SNV	1	A	G
477164	SNV	1	C	G
477174	SNV	1	A	C
477191	SNV	1	G	C
477200	SNV	1	G	C
477203	SNV	1	T	C
477212	SNV	1	T	C
477215	SNV	1	T	C
477365	SNV	1	C	A
477428	SNV	1	T	C
477443	SNV	1	C	G
477446	SNV	1	C	G
477554	SNV	1	C	T
477680	SNV	1	C	T
478343	SNV	1	C	G
480053	SNV	1	T	G
481079	SNV	1	A	C
481082	Deletion	1	G	-
481086	SNV	1	G	A
481096	SNV	1	C	G
481109	MNV	2	AA	GG
481112	SNV	1	G	C
483180	SNV	1	C	G
483219	SNV	1	C	G
483222	SNV	1	C	T
483435	Insertion	9	-	CAATCACTA
483733	Deletion	1	T	-
483740	SNV	1	C	T
483926	SNV	1	G	T
483946	SNV	1	T	G
483970	SNV	1	C	T
484066	SNV	1	T	C
484086	SNV	1	C	A
484180	SNV	1	G	A
484186	SNV	1	C	T
484258	SNV	1	C	T
484283	SNV	1	C	T
485311	SNV	1	G	C
485390	SNV	1	C	T
485588	SNV	1	T	C
485712	SNV	1	T	C
486002	SNV	1	C	T
486349	SNV	1	G	T
486451	SNV	1	C	T
486499	SNV	1	A	C
490473	MNV	2	GG	AA
490485	SNV	1	C	T
491370	SNV	1	G	A
491453	SNV	1	T	G
491757	SNV	1	A	G
492000	Insertion	1	-	G
492007	MNV	2	CG	TA
492013	SNV	1	G	A
492043	SNV	1	A	G
492217	SNV	1	A	G
492219	SNV	1	G	A
492266	SNV	1	G	T
492274	SNV	1	C	T
492296	SNV	1	T	C
492346	SNV	1	C	T
492373	MNV	2	GG	AA
492380	SNV	1	G	T
492476	SNV	1	A	C
492478	MNV	2	CC	TT
492539	SNV	1	T	A
492949	SNV	1	G	A
493081	SNV	1	C	T
493793	SNV	1	A	G
494058	SNV	1	T	C
494210	SNV	1	G	A
494426	SNV	1	T	C
494429	SNV	1	A	T
494472	SNV	1	C	G
494603	SNV	1	C	G
494706	SNV	1	T	G
494804	SNV	1	C	T
494947	SNV	1	C	T
495949	SNV	1	A	G
497037	SNV	1	T	C
497302	SNV	1	A	G
497835	SNV	1	A	G
498240	SNV	1	C	T
499440	SNV	1	C	T
499443	SNV	1	C	G
499494	SNV	1	G	A
499718	SNV	1	T	C
499761	SNV	1	G	A
500166	SNV	1	C	T
500253	SNV	1	C	T
500758	SNV	1	A	G
501258	SNV	1	A	G
501264	SNV	1	C	T
501527	SNV	1	T	C
501856	SNV	1	C	T
502197	SNV	1	T	C
502772	SNV	1	C	T
503937	SNV	1	T	G
504586	SNV	1	T	C
505228	SNV	1	C	T
505314	SNV	1	T	G
505416	Insertion	1	-	T
505567	SNV	1	C	T
505581	SNV	1	A	G
505930	SNV	1	C	T
506506	SNV	1	C	T
507540	SNV	1	A	G
507550	SNV	1	C	T
508821	SNV	1	T	G
509682	SNV	1	A	T
512947	SNV	1	C	A
512956	SNV	1	A	G
513127	SNV	1	C	T
515617	SNV	1	G	C
515965	SNV	1	T	C
516401	SNV	1	C	G
516559	SNV	1	C	G
516580	SNV	1	G	T
516593	SNV	1	A	G
516673	SNV	1	T	G
516693	Deletion	1	T	-
523311	SNV	1	A	G
523320	SNV	1	C	T
523327	SNV	1	A	C
523358	SNV	1	A	G
523360	SNV	1	G	T
523659	SNV	1	G	C
523663	SNV	1	T	C
526265	SNV	1	C	A
527033	SNV	1	G	A
527711	SNV	1	G	A
528063	SNV	1	C	A
528454	SNV	1	G	A
528781	SNV	1	T	C
528814	SNV	1	C	A
529328	SNV	1	C	T
529631	Deletion	1	G	-
530028	SNV	1	G	A
530064	SNV	1	C	T
530116	SNV	1	T	C
530161	SNV	1	T	G
530595	SNV	1	T	C
530894	SNV	1	G	C
531243	SNV	1	T	G
531320	SNV	1	G	T
531367	SNV	1	G	T
531655	SNV	1	A	G
532992	SNV	1	T	C
536250	SNV	1	T	C
536863	SNV	1	G	A
538314	SNV	1	T	C
539492	SNV	1	G	A
539531	SNV	1	T	C
544612	SNV	1	A	T
544623	SNV	1	A	G
544680	SNV	1	G	C
545759	SNV	1	C	T
546330	SNV	1	T	C
546419	SNV	1	G	C
546428	SNV	1	G	A
546452	SNV	1	A	G
548395	SNV	1	G	C
548401	SNV	1	G	A
548404	SNV	1	G	C
548407	SNV	1	G	A
548419	SNV	1	G	A
548422	SNV	1	A	G
548425	SNV	1	G	A
548564	SNV	1	A	G
548569	SNV	1	C	G
549015	SNV	1	T	C
549079	SNV	1	T	C
549094	SNV	1	G	C
549103	SNV	1	G	A
549328	SNV	1	C	A
549712	SNV	1	T	G
549958	SNV	1	A	G
550259	SNV	1	G	C
550541	SNV	1	A	G
550627	SNV	1	A	G
553888	SNV	1	C	G
554051	SNV	1	C	T
554148	SNV	1	A	G
554227	SNV	1	T	C
554497	SNV	1	G	T
556268	SNV	1	C	A
557023	SNV	1	C	A
557478	SNV	1	C	T
558714	SNV	1	G	A
559024	SNV	1	C	G
559182	SNV	1	G	T
560722	SNV	1	C	G
560913	SNV	1	G	A
561688	SNV	1	A	G
562356	Deletion	7	GGGATTG	-
562608	Deletion	11	GTTCGACGGAA	-
563725	SNV	1	C	T
564096	Deletion	6	GCCGGT	-
564992	SNV	1	T	G
565212	SNV	1	C	T
565356	SNV	1	A	G
566679	SNV	1	T	C
566960	SNV	1	C	T
567357	SNV	1	A	G
567380	Insertion	1	-	T
567413	SNV	1	G	A
567559	SNV	1	T	G
568902	SNV	1	C	A
568962	SNV	1	A	C
570181	SNV	1	C	T
570811	SNV	1	C	T
571790	SNV	1	T	A
571859	SNV	1	A	C
571925	SNV	1	C	T
572363	SNV	1	C	T
572371	SNV	1	G	A
572444	SNV	1	T	G
573029	SNV	1	T	C
573221	SNV	1	T	C
573413	SNV	1	G	A
573431	SNV	1	T	C
573482	SNV	1	C	T
573497	SNV	1	C	T
573689	SNV	1	C	T
574023	Deletion	3	GCG	-
574083	SNV	1	A	T
574092	SNV	1	C	G
574162	SNV	1	C	T
574168	MNV	2	CT	TC
574197	SNV	1	T	C
574235	MNV	2	GG	AA
574334	SNV	1	C	T
574343	SNV	1	G	A
574646	SNV	1	T	C
575724	SNV	1	A	C
575840	SNV	1	G	A
576337	SNV	1	A	G
577479	Deletion	5	GCCGT	-
577541	SNV	1	G	A
578962	SNV	1	T	C
579124	SNV	1	G	A
579169	SNV	1	G	C
579182	SNV	1	G	C
579475	SNV	1	C	T
579529	SNV	1	A	G
579535	SNV	1	T	G
579561	SNV	1	A	G
579658	SNV	1	G	A
579679	SNV	1	T	C
579704	SNV	1	C	T
579778	SNV	1	T	C
579899	SNV	1	C	T
579904	SNV	1	C	T
579922	SNV	1	A	G
579969	SNV	1	A	G
580026	SNV	1	T	G
580066	SNV	1	T	C
580150	SNV	1	T	C
580213	SNV	1	C	A
580387	SNV	1	G	A
580754	SNV	1	G	T
584883	SNV	1	T	C
584894	SNV	1	G	C
584902	SNV	1	T	A
586586	SNV	1	T	C
588885	SNV	1	C	A
589331	SNV	1	T	G
592686	SNV	1	T	G
594425	SNV	1	T	C
595206	SNV	1	C	T
595779	SNV	1	G	A
596664	SNV	1	G	A
599099	SNV	1	C	G
599154	SNV	1	T	G
599969	SNV	1	A	G
600132	SNV	1	G	A
600214	SNV	1	T	C
600286	SNV	1	A	G
600401	SNV	1	G	T
600521	SNV	1	A	C
600534	SNV	1	G	C
600689	SNV	1	G	C
601302	SNV	1	T	C
602222	SNV	1	C	G
603153	Insertion	6	-	ACTGCC
613445	SNV	1	G	C
613586	SNV	1	T	C
614172	SNV	1	G	T
615313	SNV	1	C	A
617060	SNV	1	C	G
619436	SNV	1	T	G
621119	SNV	1	T	C
622074	SNV	1	G	A
622986	SNV	1	T	C
623266	SNV	1	G	T
624465	SNV	1	C	G
628158	SNV	1	G	A
628826	SNV	1	G	T
631945	SNV	1	C	T
632942	SNV	1	C	T
633046	SNV	1	C	T
633053	SNV	1	A	G
633060	SNV	1	A	C
633087	SNV	1	G	A
633140	SNV	1	C	T
633199	SNV	1	A	C
633233	SNV	1	T	G
633245	SNV	1	C	T
633312	SNV	1	G	A
633357	SNV	1	C	T
633366	SNV	1	C	G
633413	SNV	1	G	A
633425	SNV	1	A	G
633563	SNV	1	G	A
633605	SNV	1	A	G
633650	SNV	1	A	G
633653	SNV	1	C	T
633659	SNV	1	C	G
633682	SNV	1	G	A
633929	SNV	1	C	T
634017	SNV	1	C	T
634140	SNV	1	C	T
634160	SNV	1	G	T
634241	SNV	1	C	A
634272	SNV	1	C	T
634286	SNV	1	T	G
634315	SNV	1	A	G
634359	SNV	1	C	G
634371	SNV	1	C	G
634432	SNV	1	G	C
634558	SNV	1	A	C
634582	SNV	1	G	A
634853	SNV	1	T	C
634894	SNV	1	G	A
635071	SNV	1	C	T
635146	SNV	1	T	G
635157	SNV	1	G	C
635218	SNV	1	C	T
635236	Deletion	1	C	-
635240	SNV	1	T	G
635283	SNV	1	C	G
635398	SNV	1	G	A
635480	SNV	1	G	A
635605	SNV	1	A	C
635717	SNV	1	A	G
635791	SNV	1	A	G
635801	SNV	1	T	C
635810	SNV	1	C	A
635859	MNV	2	TA	CG
635954	SNV	1	C	G
635976	SNV	1	C	T
636019	SNV	1	A	G
636025	SNV	1	C	A
636183	SNV	1	G	A
636402	SNV	1	C	T
636421	SNV	1	C	T
636426	SNV	1	T	C
637901	SNV	1	A	C
638179	SNV	1	A	C
638568	SNV	1	A	G
638895	SNV	1	C	T
638908	SNV	1	C	T
638952	SNV	1	C	A
638994	SNV	1	A	C
638996	MNV	2	AT	GC
639015	SNV	1	C	T
639019	SNV	1	G	C
639040	SNV	1	G	T
639043	SNV	1	G	A
639106	SNV	1	C	G
639109	SNV	1	T	C
639252	SNV	1	T	G
639321	SNV	1	T	C
639394	SNV	1	C	A
639809	SNV	1	G	C
640158	SNV	1	G	A
640253	SNV	1	G	T
640258	SNV	1	C	G
640262	SNV	1	C	A
640368	SNV	1	G	T
640391	SNV	1	T	C
640473	SNV	1	A	C
640519	SNV	1	C	T
640559	SNV	1	G	A
640667	SNV	1	A	C
640672	SNV	1	A	G
640685	SNV	1	G	C
640751	SNV	1	G	A
640777	SNV	1	T	G
640847	SNV	1	T	G
640902	SNV	1	T	C
640919	MNV	2	AT	GG
640986	SNV	1	C	A
640999	SNV	1	C	A
641026	SNV	1	C	T
641130	SNV	1	C	T
641236	SNV	1	A	G
641240	SNV	1	G	T
641250	SNV	1	C	T
641277	SNV	1	C	A
641481	SNV	1	T	C
641527	SNV	1	A	G
641623	SNV	1	A	G
641758	SNV	1	G	C
641841	SNV	1	C	T
641967	SNV	1	G	T
641991	SNV	1	G	C
642102	SNV	1	T	C
642131	SNV	1	C	A
642336	SNV	1	C	T
642447	SNV	1	T	C
642466	SNV	1	C	T
642568	SNV	1	G	A
642666	SNV	1	C	A
642830	SNV	1	C	T
642859	SNV	1	C	G
642887	SNV	1	G	C
643038	SNV	1	C	A
643068	SNV	1	G	T
643141	SNV	1	G	C
643178	SNV	1	A	C
643239	SNV	1	C	A
643266	SNV	1	C	T
643380	SNV	1	A	C
643457	SNV	1	A	G
643486	MNV	2	GT	AC
643526	SNV	1	G	T
643557	SNV	1	G	A
643679	SNV	1	A	G
643715	Insertion	1	-	A
643727	SNV	1	T	C
643841	SNV	1	G	A
643964	SNV	1	A	G
644004	SNV	1	G	C
644064	SNV	1	G	A
644114	SNV	1	A	G
644211	SNV	1	C	T
644243	SNV	1	C	G
644373	SNV	1	A	G
644473	SNV	1	T	C
644689	Insertion	2	-	GC
644890	SNV	1	T	C
646436	SNV	1	C	T
646826	SNV	1	T	C
647075	SNV	1	A	G
647428	SNV	1	T	C
647466	SNV	1	C	A
647965	SNV	1	T	C
648546	SNV	1	C	T
648555	SNV	1	T	C
648942	SNV	1	T	C
649158	SNV	1	C	A
649674	SNV	1	C	A
650094	SNV	1	T	G
651560	SNV	1	C	G
651733	SNV	1	A	G
651832	SNV	1	T	C
651911	SNV	1	G	T
655214	SNV	1	C	G
655566	SNV	1	T	C
657307	SNV	1	G	T
657935	SNV	1	G	T
658436	SNV	1	G	C
661476	SNV	1	A	G
663077	SNV	1	G	C
664050	SNV	1	A	T
664150	SNV	1	C	G
664318	SNV	1	C	A
664339	SNV	1	T	C
664451	SNV	1	G	A
664477	SNV	1	T	C
664494	SNV	1	C	T
664520	SNV	1	T	C
664528	SNV	1	C	G
664553	SNV	1	T	G
664588	SNV	1	T	C
664662	Insertion	1	-	T
664695	SNV	1	T	C
664706	SNV	1	C	T
664761	Deletion	1	G	-
664787	Deletion	1	G	-
664799	SNV	1	G	C
664813	SNV	1	T	C
664868	SNV	1	C	G
664878	SNV	1	G	C
664888	SNV	1	C	T
664906	SNV	1	A	G
665083	SNV	1	C	G
665243	SNV	1	A	C
665302	SNV	1	T	G
665421	SNV	1	C	G
665703	SNV	1	G	C
665958	SNV	1	G	A
665992	Deletion	2	AT	-
665995	Deletion	3	GCA	-
665999	Deletion	1	G	-
666002	Deletion	1	G	-
666004	Deletion	3	GCC	-
666006	SNV	1	C	T
666044	SNV	1	A	G
666046	SNV	1	C	T
666073	SNV	1	T	C
666132	SNV	1	C	T
666183	SNV	1	A	G
666326	SNV	1	C	G
666390	SNV	1	G	C
666444	SNV	1	C	T
666539	SNV	1	A	C
666612	SNV	1	A	G
666665	SNV	1	A	G
666683	SNV	1	T	G
666711	SNV	1	G	C
666719	SNV	1	A	C
666729	SNV	1	G	A
666735	SNV	1	G	T
666755	SNV	1	T	C
666817	SNV	1	A	G
667041	SNV	1	G	T
667383	SNV	1	C	T
667404	SNV	1	T	C
667613	SNV	1	T	C
667674	SNV	1	C	G
667693	SNV	1	C	T
667740	SNV	1	C	T
667878	SNV	1	A	G
667945	SNV	1	A	G
667967	Insertion	1	-	T
668146	SNV	1	G	A
668167	SNV	1	T	C
668173	SNV	1	G	T
668244	SNV	1	T	G
668263	SNV	1	G	C
668266	SNV	1	G	A
668275	SNV	1	T	C
668323	SNV	1	A	G
668370	SNV	1	G	C
668494	SNV	1	G	A
668553	SNV	1	G	T
668644	SNV	1	C	T
668802	SNV	1	T	G
668939	SNV	1	T	C
668975	SNV	1	G	C
669167	SNV	1	C	T
669193	SNV	1	G	A
669223	SNV	1	T	C
669282	SNV	1	C	T
669324	SNV	1	T	C
669397	SNV	1	T	C
669410	SNV	1	G	A
669429	SNV	1	C	T
669462	SNV	1	T	C
669621	SNV	1	G	C
669644	SNV	1	C	T
669712	SNV	1	T	C
669719	SNV	1	T	C
669786	SNV	1	A	G
669823	SNV	1	G	A
669850	SNV	1	G	C
669852	SNV	1	T	G
669894	SNV	1	T	C
669934	SNV	1	G	A
669937	SNV	1	G	C
669969	SNV	1	C	A
669988	SNV	1	G	A
670043	SNV	1	A	G
670153	SNV	1	G	A
670625	SNV	1	C	G
670803	SNV	1	C	T
670894	SNV	1	G	A
671012	SNV	1	G	A
671169	SNV	1	T	G
671756	SNV	1	T	C
672970	SNV	1	A	G
672988	SNV	1	A	G
673230	SNV	1	T	C
673277	SNV	1	G	T
673317	SNV	1	C	T
673346	Deletion	1	G	-
673366	SNV	1	G	C
673429	MNV	2	AT	GC
673786	SNV	1	T	C
674100	SNV	1	T	C
674481	SNV	1	T	C
674491	SNV	1	G	C
674515	Insertion	1	-	G
674583	SNV	1	A	G
674666	SNV	1	C	T
674677	Deletion	1	A	-
674704	SNV	1	G	C
674749	SNV	1	T	A
674754	SNV	1	T	G
674785	SNV	1	G	T
674789	Deletion	12	GCCGCTGGCGGA	-
674846	SNV	1	G	A
674854	SNV	1	C	T
674875	SNV	1	C	T
674880	Deletion	12	CGGTGGCCGTGC	-
674948	SNV	1	G	T
674971	SNV	1	T	C
674979	SNV	1	T	C
675004	SNV	1	C	G
675278	SNV	1	T	G
676088	SNV	1	C	T
676193	SNV	1	G	A
676430	SNV	1	G	A
677040	SNV	1	C	T
677082	SNV	1	G	C
677149	SNV	1	C	T
677315	SNV	1	G	A
678806	SNV	1	A	C
679887	SNV	1	T	C
679990	Deletion	3	GGT	-
680091	SNV	1	T	C
680109	MNV	2	TT	GC
680112	SNV	1	C	G
680300	SNV	1	C	T
680322	SNV	1	C	A
680423	SNV	1	C	T
680473	SNV	1	G	A
680517	SNV	1	G	T
680535	SNV	1	G	C
680863	SNV	1	C	G
681107	SNV	1	C	T
681168	SNV	1	C	T
681245	SNV	1	A	C
681274	SNV	1	C	G
681494	SNV	1	C	T
681497	SNV	1	C	T
681659	SNV	1	C	T
681668	SNV	1	T	C
681679	SNV	1	A	C
681802	SNV	1	C	G
681862	SNV	1	G	A
681870	SNV	1	T	C
681872	SNV	1	G	T
681877	Deletion	1	G	-
681933	SNV	1	T	C
681961	SNV	1	C	T
681979	SNV	1	A	G
681985	SNV	1	T	G
682010	SNV	1	A	C
682072	SNV	1	T	C
682100	SNV	1	T	C
682223	SNV	1	T	C
682236	SNV	1	T	C
682258	SNV	1	T	C
682265	SNV	1	T	C
682275	SNV	1	C	T
682317	SNV	1	C	T
682343	SNV	1	C	T
682411	SNV	1	G	A
682425	SNV	1	G	A
682500	SNV	1	T	C
682683	Deletion	6	CACCTT	-
682748	SNV	1	A	G
682756	SNV	1	G	C
682801	SNV	1	A	G
682827	SNV	1	C	T
682833	SNV	1	A	G
682849	SNV	1	C	A
682863	SNV	1	T	C
682918	SNV	1	A	G
682930	SNV	1	A	G
682932	SNV	1	A	G
682962	SNV	1	G	T
682987	SNV	1	C	G
682999	SNV	1	A	G
683013	SNV	1	T	C
683028	Insertion	1	-	A
683032	Deletion	1	T	-
683068	SNV	1	C	T
683127	SNV	1	T	C
683168	SNV	1	G	A
683172	SNV	1	C	A
683191	SNV	1	T	C
683195	SNV	1	T	C
683209	SNV	1	A	C
683335	SNV	1	A	G
683388	SNV	1	A	G
683421	SNV	1	G	A
683437	SNV	1	C	T
684492	SNV	1	C	T
685088	SNV	1	A	G
685153	SNV	1	A	G
687318	SNV	1	G	C
687603	SNV	1	T	C
687651	SNV	1	G	A
687759	SNV	1	T	C
687762	SNV	1	T	G
687769	SNV	1	C	G
687846	SNV	1	C	T
687909	SNV	1	T	C
687978	SNV	1	G	A
688064	SNV	1	T	C
688092	SNV	1	A	G
688155	SNV	1	A	G
688159	MNV	2	TC	CG
688167	SNV	1	A	G
688177	SNV	1	T	C
688183	SNV	1	C	T
688220	MNV	2	GA	TC
688230	SNV	1	C	A
688244	SNV	1	A	G
688247	SNV	1	A	G
688252	SNV	1	G	C
688254	SNV	1	T	G
688257	Deletion	1	T	-
688300	SNV	1	G	A
688381	SNV	1	C	G
688389	MNV	2	CT	TC
688407	Deletion	1	A	-
688451	SNV	1	T	C
688477	SNV	1	C	G
688484	SNV	1	G	T
688504	SNV	1	C	G
688551	Deletion	1	T	-
688562	SNV	1	T	C
688572	SNV	1	A	G
688602	Insertion	9	-	AAAATCGGG
688604	Insertion	1	-	C
688643	SNV	1	G	C
688903	SNV	1	C	A
688934	SNV	1	G	A
689013	SNV	1	C	T
689026	SNV	1	C	G
689044	SNV	1	T	C
689083	Deletion	1	C	-
689085	Deletion	2	CC	-
689096	SNV	1	A	G
689211	SNV	1	T	C
689226	SNV	1	C	T
690622	SNV	1	G	C
690937	SNV	1	T	C
691142	SNV	1	C	T
691616	SNV	1	C	T
692212	SNV	1	C	T
692278	SNV	1	C	A
692835	SNV	1	G	C
692939	SNV	1	C	A
693878	SNV	1	G	T
694867	SNV	1	T	G
694906	SNV	1	T	C
695724	SNV	1	C	T
696767	SNV	1	A	C
697413	SNV	1	T	C
697739	SNV	1	C	T
697744	SNV	1	G	C
698147	SNV	1	T	G
698281	SNV	1	A	G
698512	SNV	1	C	T
698833	SNV	1	T	C
698883	SNV	1	A	C
700015	SNV	1	G	A
700071	SNV	1	G	A
700153	SNV	1	C	T
700216	SNV	1	G	A
700282	SNV	1	A	C
704415	Insertion	6	-	GCAGCA
704420	SNV	1	T	A
704784	SNV	1	T	C
705008	SNV	1	G	C
705181	SNV	1	C	G
705302	SNV	1	C	A
706002	SNV	1	C	T
706037	SNV	1	G	T
707709	SNV	1	G	A
708415	SNV	1	G	A
708913	SNV	1	G	C
710120	SNV	1	C	T
710446	SNV	1	C	G
711847	SNV	1	C	T
711864	SNV	1	G	C
711877	SNV	1	T	C
712097	SNV	1	A	G
714554	SNV	1	A	G
716831	SNV	1	G	A
717432	SNV	1	C	T
717547	SNV	1	G	A
718372	SNV	1	G	A
718809	SNV	1	A	G
719157	SNV	1	C	G
719945	SNV	1	A	G
719968	SNV	1	C	T
720133	SNV	1	C	T
720259	SNV	1	A	C
720268	SNV	1	G	A
720272	SNV	1	G	A
720288	SNV	1	C	G
720823	SNV	1	T	G
721728	SNV	1	C	T
722037	SNV	1	C	A
722964	SNV	1	G	A
723563	SNV	1	C	G
725474	SNV	1	T	C
725759	SNV	1	T	C
726428	SNV	1	G	A
726914	SNV	1	G	A
727922	SNV	1	T	C
730834	SNV	1	T	G
733706	SNV	1	C	G
734605	SNV	1	C	G
735016	SNV	1	C	G
736108	SNV	1	G	T
737242	SNV	1	C	A
737553	SNV	1	C	A
738091	SNV	1	G	A
738112	SNV	1	A	C
739243	SNV	1	T	G
741274	SNV	1	A	G
741446	SNV	1	G	A
742006	SNV	1	G	A
742239	SNV	1	G	A
745241	SNV	1	C	T
748106	Deletion	1	G	-
748132	SNV	1	G	C
750654	SNV	1	C	T
751010	MNV	2	AT	TC
751019	SNV	1	C	G
753559	SNV	1	G	A
755166	SNV	1	G	T
756031	SNV	1	C	T
756392	SNV	1	G	A
756904	SNV	1	C	A
756907	SNV	1	C	T
756910	SNV	1	A	G
756916	SNV	1	C	G
756922	SNV	1	C	A
756925	SNV	1	C	T
756931	SNV	1	C	G
756937	SNV	1	C	G
756961	SNV	1	G	C
756964	SNV	1	G	A
764087	SNV	1	C	T
769270	SNV	1	G	A
769727	SNV	1	G	A
770830	SNV	1	C	T
774610	SNV	1	A	C
774740	SNV	1	A	G
774776	SNV	1	T	C
774986	SNV	1	A	G
778167	SNV	1	C	G
779974	SNV	1	C	G
784635	SNV	1	T	C
784908	SNV	1	T	C
785256	SNV	1	A	G
785262	SNV	1	C	T
786839	SNV	1	C	G
787198	SNV	1	C	G
787384	SNV	1	C	G
788522	SNV	1	C	T
788720	SNV	1	G	A
789631	SNV	1	C	T
792026	SNV	1	G	A
792491	MNV	2	GC	AA
792820	SNV	1	T	C
793017	SNV	1	T	G
793392	SNV	1	T	C
795283	SNV	1	G	T
795301	SNV	1	T	G
795321	SNV	1	T	C
795343	SNV	1	T	A
796708	SNV	1	G	A
798131	SNV	1	T	G
798233	SNV	1	G	A
800787	SNV	1	A	G
800822	SNV	1	A	G
800857	SNV	1	G	C
804598	SNV	1	T	G
804618	SNV	1	C	A
804620	SNV	1	A	G
804678	SNV	1	A	C
806835	SNV	1	C	A
807324	SNV	1	C	T
807334	SNV	1	A	G
807404	Deletion	1	A	-
807415	SNV	1	A	G
807873	Deletion	3	TCC	-
808056	SNV	1	G	A
808058	SNV	1	G	C
809853	SNV	1	A	C
816920	SNV	1	C	G
817451	SNV	1	T	C
817774	SNV	1	C	A
817838	SNV	1	C	A
820114	Deletion	4	GGGG	-
828521	SNV	1	T	G
828595	SNV	1	A	G
828678	SNV	1	T	A
828685	SNV	1	C	T
828750	SNV	1	A	G
828818	SNV	1	T	C
828904	SNV	1	C	A
829346	SNV	1	T	C
829648	SNV	1	C	T
829657	SNV	1	C	T
830011	SNV	1	G	T
830393	SNV	1	A	G
830996	SNV	1	C	T
831569	SNV	1	C	A
832346	SNV	1	G	C
832422	SNV	1	G	A
832659	SNV	1	G	A
832964	SNV	1	T	G
833336	SNV	1	T	G
833421	SNV	1	A	G
833932	SNV	1	G	A
837016	SNV	1	T	C
838141	SNV	1	C	T
838301	SNV	1	C	A
838822	SNV	1	A	G
839160	SNV	1	C	A
839204	SNV	1	C	T
840343	SNV	1	T	C
840793	SNV	1	T	C
841699	SNV	1	G	T
842251	Insertion	6	-	CAACCG
842651	SNV	1	A	G
843053	SNV	1	A	G
843842	SNV	1	T	C
843998	SNV	1	G	A
844025	SNV	1	A	C
844031	SNV	1	G	C
844335	SNV	1	T	C
846314	SNV	1	C	T
848554	SNV	1	T	C
848849	SNV	1	T	C
849061	SNV	1	C	T
849106	SNV	1	A	G
849218	SNV	1	C	A
849302	SNV	1	C	T
849557	SNV	1	C	T
849566	SNV	1	T	C
850778	SNV	1	G	A
851035	SNV	1	C	A
851231	SNV	1	G	A
851233	SNV	1	A	G
851399	SNV	1	G	A
851427	SNV	1	A	G
851431	SNV	1	G	T
851435	SNV	1	T	C
851498	Insertion	1	-	C
851616	SNV	1	T	C
851640	SNV	1	A	G
859817	Insertion	2	-	CG
859819	MNV	3	GGC	CCA
859824	MNV	2	CG	AT
859827	MNV	2	AC	GG
859830	SNV	1	A	T
859832	SNV	1	C	G
859834	Replacement	2	TC	G
859838	MNV	2	CC	AT
859841	MNV	2	GC	AA
859844	Deletion	1	C	-
859846	SNV	1	T	G
859878	SNV	1	G	C
859991	SNV	1	T	G
860511	SNV	1	T	C
860535	SNV	1	G	A
860544	SNV	1	G	A
860577	SNV	1	T	C
860976	SNV	1	G	A
862044	SNV	1	G	T
862779	SNV	1	A	G
863498	SNV	1	A	G
866279	SNV	1	A	G
866352	SNV	1	C	A
867150	SNV	1	T	C
869474	SNV	1	C	T
870917	SNV	1	C	T
874509	SNV	1	C	T
876533	SNV	1	C	T
876616	SNV	1	C	T
877112	SNV	1	C	G
877118	SNV	1	G	C
879657	SNV	1	G	C
879903	SNV	1	T	C
880559	Deletion	1	T	-
880616	SNV	1	G	T
880625	SNV	1	C	G
880644	SNV	1	C	A
880653	MNV	3	CTG	TCC
880657	SNV	1	A	G
882655	SNV	1	T	G
883254	SNV	1	A	G
883285	SNV	1	G	C
[truncated: 9,289 more rows]
